# Supplementary material for: Effect of arm position, presence of medical devices, and off-centering during acquisition of scout image on automatic tube voltage selection and current modulation in pediatric chest CT
Source: PLoS One. 2018 Apr 17;13(4):e0195807. doi: 10.1371/journal.pone.0195807 (PMC5903633; doi:10.1371/journal.pone.0195807)
Supplement: S1 File — (XLSX) [file pone.0195807.s001.xlsx]

## Sheet: Sheet1
Sex	Age (yr)	tube voltage (KV)	tube current (mAs)	ref. tube current (mAs)	CTD	DLP	SSDE (mGy)	body weight (kg)	height (cm)	BMI	AP dimeter (cm)	Lat. diameter (cm)	Rt. Arm angle on scout image	Lt. Arm angle on scout image	Rt. Arm angle on actual scan	Lt. Arm angle on actual scan	x-axis off-centering (mm)	y-axis off-centering (mm)	Presence of medical device 0: absent 1: present
M	17	100	120	134	3.98	143	6.3282	41.3	160	16.1328	15.089	32.29	119.83	128.72	119.83	128.72	35	63	0
M	1	80	62	303	0.99	16	2.2176	11.4	74.5	20.5396	12.375	15.737	104.93	142.28	104.93	142.28	21	-26	1
M	3	80	78	303	1.23	25	2.5584	14.6	90.5	17.8261	13.632	18.849	135	139.57	135	139.57	17	0	0
M	8	80	165	303	2.6	79	4.342	27.9	124.8	17.9133	17.818	25.887	149.96	135	149.96	135	16	0	0
F	3	80	62	303	0.99	19	2.1384	9.4	84	13.322	11.806	18.13	141.56	144.73	141.56	144.73	16	0	0
M	17	100	80	134	2.68	105	3.886	51.9	183	15.4976	21.896	29.965	150.79	145.59	150.79	145.59	16	0	0
F	16	100	119	134	3.95	137	5.6485	58.1	155.7	23.9662	20.78	32.334	155.16	161.13	155.16	161.13	16	0	0
M	15	100	97	134	3.24	111	4.86	47.65	173	15.921	19.068	30.812	158.43	174.9	158.43	174.9	15	0	0
M	5	80	92	300	1.45	38	2.813	20.5	109.9	16.973	13.826	22.065	129.32	145.89	129.32	145.89	15	-27	0
M	16	100	56	134	1.89	58	3.1563	41	165.5	14.9688	16.445	27.45	134.25	134.99	134.25	134.99	14	0	0
F	12	100	67	134	2.25	66	4.05	26.55	149.3	11.9109	15.002	25.48	147.88	161.57	147.88	161.57	14	0	0
M	16	100	70	134	2.35	88	3.8775	41	165.5	14.9688	17.733	27.483	158.5	164.41	158.5	164.41	13	0	0
M	7	100	58	134	1.94	44	3.7636	23	123	15.2026	14.258	22.003	139.11	138.09	139.11	138.09	13	25	1
M	10	100	85	134	2.82	84	4.9068	34.65	133.2	19.5297	16.162	25.704	21.5	20.85	121.61	120.85	12	0	0
F	9	100	80	134	2.68	67	4.422	33	135.6	17.9471	17.539	27.515	150.03	153.22	150.03	153.22	12	0	0
F	12	100	66	134	2.19	73	4.6866	30.9	146.4	14.417	15.438	15.173	22.64	17.28	151.27	152.53	12	-1	0
F	7	80	86	300	1.37	41	2.6167	19.25	110.5	15.7654	14.749	22.15	144.46	163.3	144.46	163.3	11	0	0
M	17	80	148	303	2.33	87	3.8911	38.85	165.4	14.201	17.05	26.942	147.31	155.16	147.31	155.16	11	15	0
M	16	100	91	130	3.04	104	4.6512	48.45	172.1	16.3581	18.696	29.875	151.56	163.07	151.56	163.07	9	0	0
M	7	100	63	134	2.11	60	3.7558	28	124.8	17.9775	16.008	25.105	135	142.37	135	142.37	9	-5	0
F	13	100	65	134	2.17	65	3.8626	29.25	149.3	13.1222	15.42	25.233	146.66	149.66	146.66	149.66	9	-7	0
F	2	80	60	300	0.97	23	2.0952	11.1	87.7	14.4319	11.024	18.733	132.37	115.35	132.37	115.35	8	0	0
M	12	80	172	303	2.72	86	4.1616	43.7	165.6	15.9353	19.89	28.724	160.66	143.31	160.66	143.31	8	0	0
M	2	80	74	300	1.19	32	2.4514	16	96	17.3611	12.36	20.439	156.5	159.73	156.5	159.73	8	0	0
M	3	80	77	300	1.22	36	2.5132	13	93	15.0306	13.057	19.52	147.99	165.43	147.99	165.43	8	14	0
F	9	100	57	134	1.92	41	3.5904	23.7	125.4	15.0714	15.284	22.589	145.01	145.71	145.01	145.71	7	0	0
M	16	80	164	303	2.59	98	4.2735	41	165.5	14.9688	17.989	27.344	146.31	149.74	146.31	149.74	7	0	0
M	16	100	85	134	2.82	117	4.653	41	165.5	14.9688	17.708	27.62	146.25	151.53	146.25	151.53	7	0	0
M	17	100	95	134	3.16	120	4.6768	45.65	172.7	15.3058	18.439	32.24	165.07	146.07	165.07	146.07	7	0	0
M	10	100	54	130	1.85	63	3.293	25.8	126.5	16.1227	15.815	24.801	27.36	18.21	122.35	135.46	7	-2	1
M	5	80	90	303	1.43	32	2.7742	21	112.8	16.5045	14.563	21.903	132.61	143.9	132.61	143.9	7	-15	0
F	11	80	193	303	3.04	67	5.472	29.55	136.3	15.9062	15.84	23.778	116.57	97.74	116.57	97.74	6	0	0
F	1	80	61	300	0.98	20	2.1952	10.3	80.3	15.9737	11.267	16.426	127.28	137.17	127.28	137.17	6	0	0
M	4	80	74	300	1.17	32	2.3517	18.4	116.7	13.5106	13.447	21.006	162.22	150.15	162.22	150.15	6	0	0
F	17	100	114	134	3.81	127	5.6388	61.1	159.4	24.0472	18.494	32.32	163.61	168.69	163.61	168.69	6	0	0
M	1	80	68	300	1.09	24	2.3544	12.4	86.3	16.6495	12.218	18.039	142.84	147.45	142.84	147.45	6	-2	0
M	3	80	92	300	1.46	35	2.9346	15	90.5	18.3145	13.703	20.197	15.63	30.03	109.29	125.6	6	-3	0
M	4	80	68	303	1.08	23	2.2248	14.2	99.5	14.3431	12.383	21.1	143.08	144.11	143.08	144.11	6	-16	0
M	6	80	106	303	1.68	39	3.2592	20.9	122	14.0419	14.147	21.75	152.02	156.57	152.02	156.57	6	-20	0
F	2	80	64	300	1.01	23	2.1816	11.35	88.7	14.4261	11.41	18.216	132.54	135	132.54	135	6	-22	0
F	3	80	106	303	1.68	35	3.3768	15.6	101.7	15.0828	12.663	21.268	101.44	30.3	151.97	156.59	5	0	0
M	13	100	111	134	3.68	119	5.7408	42.85	160.2	16.6965	18.184	29.397	122.45	126	122.45	126	5	0	0
F	1	80	65	303	1.02	16	2.2848	10.2	80	15.9375	12.184	16.256	124.42	139.69	124.42	139.69	5	0	0
M	3	80	85	303	1.34	25	2.7604	15.4	98	16.035	12.965	19.814	152.56	132.41	152.56	132.41	5	0	0
F	6	100	54	134	1.85	50	3.5335	25.6	125.7	16.202	14.193	22.604	144.89	133.16	144.89	133.16	5	-10	0
F	9	100	79	134	2.65	57	4.9555	25.3	124.1	16.4277	15.599	22.402	115.66	104.41	148.13	131.91	5	-11	0
F	1	80	67	300	1.06	27	2.3744	8.9	80	13.9062	11.807	16.524	135	124.7	135	124.7	5	-12	0
M	12	100	154	134	5.13	148	6.9255	53.5	146	25.0985	21.761	34.282	19.51	20.98	121.44	128.06	5	17	0
F	1	80	73	303	1.16	19	2.5056	10.7	81.6	16.0695	11.637	18.004	148.53	152.03	148.53	152.03	5	-18	0
M	17	100	141	134	4.69	171	6.1908	56.5	165	20.753	22.016	34.547	134.67	131.72	134.67	131.72	4	0	0
M	1	80	68	303	1.08	23	2.3328	13.2	89.7	16.4055	11.891	18.191	132.55	146.17	132.55	146.17	4	0	0
M	5	80	72	303	1.14	24	2.3712	15	105.9	13.3752	11.731	20.647	150.41	144.19	150.41	144.19	4	0	0
M	2	80	66	300	1.05	26	2.268	13.6	90.8	16.4956	11.015	19.193	152.28	158.2	152.28	158.2	4	0	0
M	1	80	64	300	1.03	26	2.2248	10.5	76.9	17.7557	12.658	17.185	158.12	155.47	158.12	155.47	4	0	0
M	16	100	88	134	2.94	112	4.4982	44.7	172.6	15.0047	19.729	29.358	152.93	165.85	152.93	165.85	4	0	0
F	12	100	61	134	2.05	64	3.69	26.1	149.3	11.709	14.415	25.741	165.96	155.07	165.96	155.07	4	0	0
M	5	80	96	303	1.52	37	2.9032	23.15	123	15.3017	14.412	22.99	149.33	172.03	149.33	172.03	4	0	0
F	11	100	84	134	2.8	81	4.62	42.75	159.6	16.783	16.54	28.127	160.75	162.98	160.75	162.98	4	0	0
M	14	100	80	134	2.66	100	4.2294	44.8	159	17.7208	17.698	29.591	157.62	176.19	157.62	176.19	4	0	0
F	9	100	101	134	3.35	90	5.427	38.4	135.9	20.7918	17.953	28.302	16.95	16.97	126.62	131.44	4	-23	0
F	12	100	72	134	2.39	75	4.1586	30.4	148.6	13.7669	16.071	26.173	149.69	142.75	149.69	142.75	4	-52	0
M	2	80	89	303	1.41	27	2.9328	14.4	90.5	17.5819	13.286	18.302	20.89	25	136.21	143.36	3	0	0
M	4	80	98	303	1.55	43	3.224	14.3	99.7	14.3862	11.957	19.549	101.71	141.8	59.26	133.68	3	0	0
M	13	100	101	134	3.35	106	5.427	46	153.6	19.4973	17.735	27.894	125.16	135	125.16	135	3	0	1
M	16	100	143	130	4.76	175	7.0448	50	155	20.8117	18.29	33.17	140.19	136.18	140.19	136.18	3	0	0
M	16	100	163	134	5.43	189	7.7649	56.5	171.4	19.2321	17.622	35.019	132.1	150.2	132.1	150.2	3	0	0
M	17	100	99	134	3.31	116	4.965	46.5	172.7	15.5908	17.987	31.915	133.49	150.33	133.49	150.33	3	0	0
M	16	100	128	134	4.25	140	6.1625	60.2	170.9	20.6116	19.21	32.359	149.53	135	149.53	135	3	0	0
F	8	100	87	134	2.9	77	4.843	34.2	139.4	17.5995	18.15	25.958	149.22	149.24	149.22	149.24	3	0	0
F	12	100	77	134	2.58	92	4.1022	42.6	154	17.9626	17.385	29.529	148.19	156.43	148.19	156.43	3	0	0
M	6	100	78	134	2.61	63	4.5414	28.55	122	19.1817	14.75	27.304	157.26	150.26	157.26	150.26	3	0	1
F	12	100	62	134	2.06	72	3.6668	33.5	157.8	13.4534	15.32	25.487	143.75	165.07	143.75	165.07	3	0	0
M	0	100	56	134	1.86	35	4.3152	6.8	64	16.6016	11.558	14.186	138.47	126.67	138.47	126.67	3	9	1
M	14	120	110	100	6.1	209	7.93	65.5	171.4	22.2956	23.598	34.353	17.79	12.31	151.05	126.56	2	0	0
F	13	100	70	134	2.35	87	3.8775	43.75	159.5	17.1972	18.262	27.146	148.74	135	148.74	135	2	0	0
M	8	80	83	303	1.31	35	2.5414	19.6	124.5	12.645	13.924	22.197	153.43	135	153.43	135	2	0	0
M	1	80	72	303	1.14	18	2.5308	11.35	80.7	17.428	11.932	17.098	148.57	144.16	148.57	144.16	2	0	0
F	14	100	85	134	2.83	113	4.4997	47.6	159	18.8284	18.378	28.727	146.31	147.34	146.31	147.34	2	0	0
M	16	100	71	134	2.38	85	3.927	37.7	165.9	13.6977	17.104	27.478	155.42	141.06	155.42	141.06	2	0	0
F	2	80	65	303	1.03	17	2.3072	10.8	80	16.875	11.474	16.805	165.26	157.52	165.26	157.52	2	0	0
M	14	100	72	134	2.39	146	3.9435	38.4	165	14.1047	16.682	28.651	129.05	120.96	129.05	120.96	2	-6	0
M	6	100	62	134	2.06	47	4.0788	19	109.7	15.7885	13.814	21.033	17.68	11.25	157.12	159.71	2	15	0
F	1	100	44	134	1.49	33	3.427	8.5	75.6	14.8722	11.769	14.957	137.49	130.82	137.49	130.82	2	-18	1
M	3	80	76	300	1.21	30	2.4926	16	90.5	19.5354	13.575	19.291	23.29	25.05	117.96	123.29	1	0	0
M	1	80	76	303	1.2	20	2.592	11.95	80.3	18.5326	12.321	18.138	125.75	133.15	125.75	133.15	1	0	0
F	1	80	64	300	1.03	24	2.2248	11.6	80.2	18.0347	12.269	17.311	146.31	124.51	146.31	124.51	1	0	0
M	13	100	81	134	2.71	83	4.5257	38.6	157.8	15.5015	16.276	27.986	136.2	146.06	136.2	146.06	1	0	0
F	1	80	61	303	0.97	18	2.1728	9.5	73.2	17.7297	10.572	17.826	147.83	142.63	147.83	142.63	1	0	0
M	6	80	103	303	1.62	39	3.1428	22.15	120.7	15.204	13.728	22.101	157.52	153.43	157.52	153.43	1	0	0
M	1	80	109	303	1.72	32	3.7152	11.2	79.2	17.8553	11.726	18.199	119.53	82.69	139.73	133.57	1	-12	0
F	17	80	164	303	2.6	81	4.342	41.4	153.3	17.6164	17.302	26.491	138.85	138.89	138.85	138.89	1	-16	0
F	14	100	106	134	3.54	114	5.5224	48	162	18.2899	17.8	29.747	18.01	19.72	130.75	125.42	0	0	0
F	1	80	94	303	1.5	21	3.33	10.2	75	18.1333	12.02	16.787	52.54	53.91	137.36	138.05	0	0	0
M	3	80	107	303	1.69	34	3.6166	13.35	94	15.1086	11.893	19.055	108.31	104.73	108.31	104.73	0	0	0
M	0	80	70	300	1.1	23	2.552	7.75	66	17.7916	11.075	15.388	112.62	120.86	112.62	120.86	0	0	0
M	13	100	96	134	3.21	119	4.815	60.1	163.4	22.5097	18.887	30.698	129.41	111.32	129.41	111.32	0	0	0
M	15	120	105	100	5.87	269	7.9245	69.8	183.4	20.7518	22.429	33.556	136.22	127.41	136.22	127.41	0	0	0
M	3	80	71	303	1.13	22	2.3504	12.4	91.2	14.9084	13.416	18.889	137.44	132.68	137.44	132.68	0	0	0
M	1	80	59	303	0.94	14	2.162	9	73.9	16.4799	10.631	16.076	147.09	128.99	147.09	128.99	0	0	0
M	14	100	136	134	4.53	137	6.4779	60.1	163.4	22.5097	19.981	33.424	122.11	156.97	122.11	156.97	0	0	0
F	11	100	85	134	2.85	98	4.7025	39.8	159.6	15.6249	18.182	27.185	155.94	131.5	155.94	131.5	0	0	0
M	1	80	57	303	0.91	16	2.0202	10.3	83.8	14.6673	11.33	17.557	152.56	157.48	152.56	157.48	0	0	0
M	2	80	67	303	1.06	19	2.3532	11.7	85.8	15.8932	11.445	17.856	160.38	154.44	160.38	154.44	0	0	0
M	12	100	76	134	2.52	70	4.3092	32.25	145.1	15.3177	16.566	26.447	161.57	162.47	161.57	162.47	0	0	0
M	7	100	58	130	1.95	67	3.471	27.95	132.6	15.8963	16.428	24.368	162.18	165.82	162.18	165.82	0	0	0
M	6	100	61	134	2.05	53	3.649	22.25	122.4	14.8514	16.704	24.775	159.58	170.82	159.58	170.82	0	0	0
F	2	80	54	300	0.86	20	1.978	8.85	83.5	12.6932	11.074	15.8	128.23	117.82	128.23	117.82	0	3	0
F	8	80	112	300	1.79	50	3.2936	27.3	124.2	17.6978	15.174	23.403	153.03	156.45	153.03	156.45	0	-4	0
M	13	100	94	134	3.15	99	5.2605	37.7	156.5	15.3926	19.414	24.749	140.25	139.31	140.25	139.31	0	-6	0
M	6	100	60	134	2	47	3.96	22	115.8	16.4061	13.847	21.053	111.47	142.18	111.47	142.18	1	0	0
M	0	80	64	300	1.01	21	2.323	6.6	62.3	17.0047	10.459	16.615	125.94	135.94	125.94	135.94	1	0	0
F	7	100	69	134	2.31	71	4.158	30	124.9	19.2308	16.063	23.983	135.87	132.06	135.87	132.06	1	0	0
M	12	100	86	134	2.88	84	4.4928	48.4	148	22.0964	18.562	29.17	143.13	135	143.13	135	1	0	0
F	16	100	113	134	3.78	126	5.5944	55.45	162.2	21.0766	17.961	32.744	146.98	131.42	146.98	131.42	1	0	0
F	4	80	83	303	1.31	28	2.6331	15.8	95	17.5069	13.526	20.732	153.1	132.55	153.1	132.55	1	0	0
F	17	100	111	134	3.7	102	5.365	58.8	158.5	23.4055	20.753	31.005	157.62	145.62	157.62	145.62	1	0	0
M	16	100	81	134	2.69	94	4.4923	41	165.5	14.9688	16.15	27.777	147.4	155.87	147.4	155.87	1	0	0
M	15	100	81	134	2.71	104	4.4715	41	165.5	14.9688	17.639	27.463	150.78	159.27	150.78	159.27	1	0	0
F	3	80	65	300	1.04	27	2.2256	15	96.1	16.2422	12.91	18.494	160.27	160.51	160.27	160.51	1	0	0
M	9	80	74	303	1.17	33	2.2347	19.6	124.5	12.645	15.438	21.664	168.5	160.02	168.5	160.02	1	0	0
M	2	80	85	303	1.35	25	2.916	12.02	87.6	15.6638	11.909	18.502	117.6	152.7	117.6	152.7	1	12	1
F	17	100	107	134	3.57	127	5.1765	61.1	159.4	24.0472	18.594	33.169	159.78	167.82	159.78	167.82	1	15	0
M	2	100	56	134	1.87	35	4.0392	13.15	88	16.9809	11.973	18.096	90	101.46	90	101.46	2	0	0
F	17	100	130	134	4.33	127	6.6249	44.7	142.5	22.0129	18.115	30.597	131.5	115.69	131.5	115.69	2	0	0
F	3	80	61	303	0.97	19	2.0952	11.4	94.7	12.7117	12.362	17.425	126.3	130.41	126.3	130.41	2	0	1
M	7	100	82	130	2.74	62	4.6854	28	123.5	18.3579	17.059	25.5	112.44	155.1	112.44	155.1	2	0	0
M	1	80	74	303	1.17	24	2.5038	11.8	83	17.1288	12.639	18.479	135.92	132.75	135.92	132.75	2	0	0
F	17	100	93	134	3.1	83	5.022	43.3	142	21.4739	16.814	29.051	148.05	135.32	148.05	135.32	2	0	0
F	12	100	122	134	4.05	120	6.075	51.9	155.4	21.4914	20.864	29.175	135.59	149.83	135.59	149.83	2	0	0
M	14	100	126	134	4.19	150	5.7403	63.4	170	21.9377	20.898	34.192	135.51	151.22	135.51	151.22	2	0	0
M	8	100	55	134	1.84	48	3.3856	25.2	128.6	15.2377	15.024	23.723	134.4	156.07	134.4	156.07	2	0	0
M	17	100	116	134	3.86	144	5.9058	53.45	175.2	17.4132	16.925	31.787	147.17	145.91	147.17	145.91	2	0	1
F	1	80	77	303	1.23	21	2.6322	15.85	92	18.7264	12.081	19.367	152.59	147.62	152.59	147.62	2	0	0
M	2	80	68	303	1.08	22	2.3328	10.8	87.8	14.0099	10.884	18.665	155.66	157.93	155.66	157.93	2	0	0
M	16	100	88	134	2.93	109	4.5708	44.8	172.1	15.1257	19.596	28.785	155.42	161.68	155.42	161.68	2	0	0
F	13	100	127	130	4.24	139	5.724	51.35	150.4	22.701	22.599	33.549	159.38	163.36	159.38	163.36	2	0	0
M	5	100	61	134	2.03	44	3.654	27.15	115.7	20.2816	15.37	24.467	153.9	149.42	153.9	149.42	2	-14	0
M	5	80	76	300	1.21	31	2.3958	19.25	114.8	14.6065	14.23	20.489	22.54	19.65	152.94	159.29	2	-29	0
M	9	80	51	303	0.81	25	1.4904	19.6	124.5	12.645	15.71	22.848	157.64	159.39	157.64	159.39	2	-35	0
M	17	100	104	134	3.45	120	5.4855	51.9	175.3	16.889	16.421	30.632	146.31	143.31	146.31	143.31	2	-39	1
M	2	80	73	303	1.15	20	2.553	10.15	90.5	12.3928	11.875	17.285	104.53	94.09	104.53	94.09	3	0	0
F	1	80	78	300	1.25	28	2.7	11.3	82	16.8055	12.156	17.906	129.67	114.85	129.67	114.85	3	0	0
M	1	80	64	300	1.02	23	2.2644	10.2	83.5	14.6294	11.212	17.444	136.64	112.16	136.64	112.16	3	0	0
F	10	100	100	134	3.34	90	5.4108	36.15	145.2	17.1465	17.285	28.377	145.89	123.69	145.89	123.69	3	0	0
F	13	100	72	134	2.39	73	4.302	29.3	150	13.0222	15.558	24.799	139.27	150.26	139.27	150.26	3	0	0
M	5	80	94	300	1.49	40	2.8459	17.5	104.7	15.9641	14.998	22.219	149.3	148.24	149.3	148.24	3	0	0
F	7	80	97	303	1.53	36	2.8611	25.95	127.4	15.9882	15.426	22.18	155.7	144.87	155.7	144.87	3	0	0
M	11	100	123	134	4.11	130	5.754	63	160.4	24.4868	20.509	33.429	162.65	152.45	162.65	152.45	3	0	0
M	12	100	76	134	2.54	76	4.191	43.15	154	18.1945	16.665	28.238	156.8	165.68	156.8	165.68	3	0	0
M	5	80	88	300	1.4	37	2.716	21.1	112.8	16.583	14.216	21.465	120.66	131.4	120.66	131.4	4	0	0
M	18	100	136	134	4.53	162	6.2061	56.5	165	20.753	21.423	33.656	130.33	131.36	130.33	131.36	4	0	0
M	16	100	124	134	4.13	163	6.195	55.2	176	17.8202	17.772	32.35	137.57	132.51	137.57	132.51	4	0	0
M	10	100	61	130	2.05	57	3.772	28.9	134.6	15.9517	16.013	23.346	139.24	140.19	139.24	140.19	4	0	0
F	1	80	52	300	0.82	18	1.8368	9.4	81.5	14.1518	11.494	16.027	154.8	127.25	154.8	127.25	4	0	0
F	9	100	66	130	2.22	80	3.9516	34.95	144	16.8547	15.191	25.691	141.04	142.13	141.04	142.13	4	0	0
F	13	100	80	134	2.68	91	4.5828	40.9	155.9	16.8279	17.061	26.409	153.43	132.17	153.43	132.17	4	0	0
M	16	100	95	134	3.16	113	4.74	44.7	172.6	15.0047	20.222	30.229	145.81	143.49	145.81	143.49	4	0	0
F	3	80	89	303	1.41	27	2.7918	18	98.6	18.5148	13.875	20.646	150.95	140.3	150.95	140.3	4	0	0
M	3	100	42	134	1.43	45	2.8743	13.5	93	15.6087	14.6	19.039	151.29	153.09	151.29	153.09	4	0	1
M	9	100	84	134	2.8	70	4.676	35.45	136	19.1663	16.694	27.243	152.59	155.46	152.59	155.46	4	0	0
M	5	80	118	303	1.87	43	3.366	22.6	110	18.6777	16.321	23.324	159.37	150.7	159.37	150.7	4	0	0
M	8	80	83	303	1.32	42	2.4684	19.6	124.5	12.645	15.21	22.676	147.09	170.1	147.09	170.1	4	0	0
M	13	100	64	134	2.14	65	3.4668	38.8	160.7	15.0245	16.679	28.832	156.76	154.65	156.76	154.65	4	-9	0
M	6	100	62	134	2.1	59	4.221	14.6	112	11.639	13.485	20.966	91.89	56.31	110.1	122.95	4	-20	1
M	12	100	85	134	2.82	94	4.5684	37.18	155.7	15.3367	17.741	27.924	119.95	138.81	119.95	138.81	5	0	0
F	5	80	64	303	1.01	16	2.1614	11.95	95	13.241	12.527	18.683	138.96	136.17	138.96	136.17	5	0	0
M	12	100	111	134	3.68	125	5.6304	43.8	166.2	15.8567	19.936	29.063	155.2	124.28	155.2	124.28	5	0	0
F	4	80	87	303	1.38	35	2.8428	13.25	101.2	12.9376	13.468	19.348	142.05	138.08	142.05	138.08	5	0	0
F	12	100	75	134	2.5	74	4.5	26.75	149.3	12.0006	15.269	24.948	137.54	144.46	137.54	144.46	5	0	0
F	2	80	51	300	0.82	17	1.886	8.5	79.2	13.5509	11.356	15.506	142.25	140.46	142.25	140.46	5	0	0
F	2	80	75	303	1.19	26	2.4752	13.4	95.4	14.7234	12.473	19.257	148.67	137.73	148.67	137.73	5	0	0
F	13	80	175	303	2.77	85	4.6259	42.45	155.9	17.4657	17.667	25.963	151.56	141.34	151.56	141.34	5	0	0
M	6	100	65	130	2.17	67	3.906	28.15	124	18.3078	15.322	24.841	150.77	144.09	150.77	144.09	5	0	0
F	13	100	91	134	3.04	102	5.1984	38	156	15.6147	17.076	25.876	143.71	151.99	143.71	151.99	5	0	0
M	2	80	78	300	1.23	34	2.5338	16.6	95	18.3934	12.122	20.528	148.82	150.26	148.82	150.26	5	0	0
M	8	80	104	303	1.65	48	2.97	26.5	136.9	14.1397	16.345	23.253	159.78	143.37	159.78	143.37	5	0	0
F	8	100	70	130	2.33	68	3.8445	34.2	139.4	17.5995	17.294	27.261	146.31	167.2	146.31	167.2	5	0	0
M	2	80	84	303	1.32	25	2.6532	15.8	96.6	16.9318	13.09	20.415	165.74	156.34	165.74	156.34	5	0	0
M	15	100	111	134	3.7	133	4.81	66	175	21.551	23.163	34.854	171.13	177.71	171.13	177.71	5	0	0
F	4	80	79	303	1.25	29	2.575	15.7	106.6	13.8161	13.535	19.957	145.81	147.46	145.81	147.46	5	4	0
F	13	100	70	134	2.35	70	4.089	30	149.3	13.4587	16.133	25.759	149.2	151.88	149.2	151.88	5	10	0
M	4	80	100	303	1.58	33	3.2864	14.5	99.7	14.5874	12.699	19.416	124.7	124.44	124.7	124.44	5	-26	0
F	0	80	57	303	0.91	12	2.2477	4.45	59.1	12.7405	9.96	13.15	77.25	90.57	77.25	90.57	6	0	0
M	9	80	117	303	1.85	41	3.4595	23.45	117	17.1305	15.65	22.635	131.89	141.09	131.89	141.09	6	0	0
F	5	80	87	300	1.39	38	2.7522	18	112.6	14.197	14.158	20.856	141.47	133.82	141.47	133.82	6	0	0
F	17	120	95	100	5.29	160	7.6705	61.1	159.4	24.0472	18.503	33.234	147.85	130.01	147.85	130.01	6	0	0
M	4	80	84	300	1.33	34	2.7398	15.5	105.6	13.8996	12.77	19.912	134.5	146.89	134.5	146.89	6	0	0
M	16	120	163	100	9.08	283	9.988	82.3	179	25.6858	26.114	41.369	140.4	141.52	140.4	141.52	6	0	0
F	17	100	100	134	3.32	98	5.1792	43	142.1	21.2951	18.057	29.531	151.17	137.39	151.17	137.39	6	0	0
M	13	100	67	134	2.24	73	3.7408	34.4	156	14.1354	16.512	27.114	142.68	146.88	142.68	146.88	6	0	0
F	4	80	88	300	1.4	38	2.814	15.7	99.4	15.8901	13.145	20.812	149.74	143.49	149.74	143.49	6	0	0
F	3	80	83	303	1.32	27	2.6532	15.95	96.4	17.1635	13.364	20.557	150.07	143.75	150.07	143.75	6	0	0
F	5	80	78	303	1.24	28	2.5792	15.35	106.7	13.4828	12.922	19.468	144.03	150.11	144.03	150.11	6	0	0
F	4	80	51	303	0.82	17	1.8204	10.85	91.9	12.8469	11.854	17.479	149.1	147.5	149.1	147.5	6	0	0
F	16	100	142	134	4.71	169	6.7353	61.1	159.4	24.0472	18.403	34.608	150.75	146.04	150.75	146.04	6	0	0
M	13	120	125	100	6.97	244	8.4337	78.1	167.5	27.8369	25.212	36.938	156.73	168.96	156.73	168.96	6	0	0
M	17	100	89	134	2.96	113	4.3808	51.7	174.2	17.037	20.284	30.427	160.51	167.85	160.51	167.85	6	0	0
M	16	100	109	134	3.64	132	4.732	66	175	21.551	23.117	35.277	165.09	169.48	165.09	169.48	6	0	0
M	2	80	95	303	1.5	33	3.12	13.2	86	17.8475	12.903	19.112	22.9	23.71	125.24	143.41	6	-3	0
F	4	80	65	303	1.02	24	2.1012	15.45	108	13.2459	13.361	19.671	147.15	147.41	147.15	147.41	6	-14	0
M	0	80	34	300	0.53	9	1.4098	2.9	49.3	11.9318	8.882	10.109	115.28	135	115.28	135	7	0	0
M	0	80	71	303	1.12	17	2.6656	6.4	59.1	18.3234	9.827	14.821	126.38	128.23	126.38	128.23	7	0	0
F	7	100	56	134	1.87	49	3.6278	18.85	110.5	15.4378	14.476	21.454	130.71	140.15	130.71	140.15	7	0	0
M	16	100	88	134	2.93	110	4.8345	41	165.5	14.9688	17.802	27.669	142.7	141.16	142.7	141.16	7	0	0
M	1	80	56	303	0.9	19	2.016	9.2	76	15.928	11.205	17.06	145.62	149.04	145.62	149.04	7	0	0
F	16	100	134	134	4.41	153	6.3063	61.15	158.8	24.2491	18.817	34.187	147.8	154.75	147.8	154.75	7	0	0
M	16	100	105	134	3.51	127	5.1948	42.25	172.6	14.1822	19.916	30.829	143.71	163.01	143.71	163.01	7	0	0
M	6	100	61	134	2.03	50	3.6134	27.45	123.6	17.9682	16.603	24.854	146.53	161.57	146.53	161.57	7	0	0
M	13	100	101	130	3.37	130	5.1561	47.7	160.7	18.4708	18.527	30.167	149.91	160.64	149.91	160.64	7	0	0
M	15	100	136	134	4.52	158	6.4636	63.1	176.8	20.1867	18.982	33.951	153.07	26.91	157.83	111.77	8	0	1
F	1	80	71	300	1.13	25	2.599	9.2	78.4	14.9677	10.661	16.061	122.38	64.9	130.17	125.22	8	0	0
M	17	100	99	134	3.31	136	5.0643	46.2	169.3	16.1186	19.771	29.648	127.66	139.83	127.66	139.83	8	0	0
F	3	80	64	300	1.02	25	2.2032	14.35	100.7	14.1512	11.356	18.509	147.41	142.78	147.41	142.78	8	0	1
F	11	100	69	134	2.3	72	4.002	38.5	157.1	15.5994	15.962	26.072	141.07	153.43	141.07	153.43	8	0	0
M	4	80	73	303	1.15	25	2.277	14.65	102.1	14.0536	14.947	19.95	170.98	154.44	170.98	154.44	8	0	0
F	16	100	106	134	3.54	117	5.133	54.3	155.3	22.5142	19.669	31.934	162.65	163.44	162.65	163.44	8	0	0
M	2	80	76	303	1.2	22	2.568	12.8	92.8	14.8633	12.908	17.653	132.34	148.5	132.34	148.5	8	-6	0
M	0	80	62	303	0.99	19	2.2176	9.95	73.2	18.5695	11.085	16.661	148.69	130.02	148.69	130.02	8	-8	0
F	6	80	87	300	1.39	39	2.7939	19.3	113.7	14.9292	13.672	20.812	160.91	118.58	160.91	118.58	8	-17	1
M	10	100	67	134	2.25	51	4.14	27.4	132	15.7254	15.472	23.258	152.35	122.89	152.35	122.89	8	-23	0
F	11	100	112	130	3.73	141	6.3783	37.05	148.6	16.7784	17.375	25.189	64.44	73.39	125.12	121.29	9	0	0
F	10	100	48	134	1.64	54	3.0668	18.2	125	11.648	14.67	23.124	122.47	148.8	122.47	148.8	9	0	0
M	5	80	83	303	1.31	26	2.5414	17.5	104.7	15.9641	14.425	21.758	138.68	145.36	138.68	145.36	9	0	0
F	9	100	61	134	2.03	46	3.7352	23.3	125.4	14.817	15.406	23.253	149.04	137.49	149.04	137.49	9	0	0
F	5	80	78	300	1.25	34	2.425	17	112.6	13.4083	14.603	21.247	145.52	150.11	145.52	150.11	9	0	0
M	5	80	92	300	1.46	39	2.8324	20.7	117.2	15.0701	12.918	22.631	144.78	151.39	144.78	151.39	9	0	1
F	11	80	174	303	2.75	84	4.5925	42.75	159.6	16.783	16.536	27.377	151.09	156.64	151.09	156.64	9	0	0
M	1	80	79	303	1.26	25	2.7972	12.6	89	15.9071	11.933	17.357	132.85	100.82	132.85	100.82	9	-6	1
M	16	100	172	134	5.73	213	7.5636	66	175	21.551	23.42	33.475	15.01	16.11	165.87	162.38	9	22	0
M	15	100	128	134	4.27	164	5.978	63.35	176.8	20.2667	19.957	33.698	170.41	32.91	163.57	55.19	10	0	1
M	9	100	70	134	2.33	58	4.1474	26.7	127.4	16.4502	15.46	25.532	146.31	129.81	146.31	129.81	10	0	0
M	1	80	85	303	1.35	27	2.889	13	87.6	16.9408	11.554	19.07	143.13	133.6	143.13	133.6	10	0	0
F	10	80	99	303	1.56	43	2.9796	19.05	124.3	12.3297	14.076	23.325	153.85	133.24	153.85	133.24	10	0	0
M	16	100	113	134	3.76	149	5.3768	62.6	173.8	20.7241	20.768	32.71	154.13	147.03	154.13	147.03	10	0	0
F	4	80	77	303	1.23	27	2.5584	13.2	98.9	13.4953	13.141	18.376	161.57	141.17	161.57	141.17	10	0	0
M	14	100	92	134	3.07	89	4.5436	64.3	165.6	23.4472	19.818	31.458	154.8	152.97	154.8	152.97	10	0	0
M	12	100	88	134	2.94	87	4.6746	42.65	166.2	15.4403	18.057	28.624	165.96	146.73	165.96	146.73	10	0	0
M	8	100	62	130	2.06	66	3.5844	29	133	16.3944	16.278	25.618	162.32	160.11	162.32	160.11	10	0	0
F	2	80	76	303	1.2	23	2.592	12.2	88.7	15.5065	12.292	18.183	171.63	151.61	171.63	151.61	10	0	0
F	17	100	119	134	3.95	134	5.7275	61.1	159.4	24.0472	18.187	33.353	162.72	168.44	162.72	168.44	10	0	0
F	12	100	98	134	3.28	95	5.0184	49.7	155.3	20.6069	19.478	29.237	164.96	170.71	164.96	170.71	10	0	0
M	17	100	96	135	3.2	102	4.64	60.15	173.4	20.0049	16.579	34.975	168.89	167.34	168.89	167.34	10	0	0
M	11	100	101	134	3.35	101	5.5945	39.7	149.9	17.668	18.298	26.084	13.03	16.01	144.92	148.73	10	15	0
M	17	100	184	134	6.11	239	8.0652	72.85	181.1	22.2123	22.404	35.084	16.73	20.47	140.09	142.74	11	0	0
M	15	100	128	134	4.25	196	5.8225	63	173.1	21.0255	20.756	33.742	131.34	125.97	131.34	125.97	11	0	0
M	8	100	60	134	2	65	3.74	25.6	128.6	15.4795	15.095	23.396	150.95	124.05	150.95	124.05	11	0	0
M	17	100	134	134	4.47	168	6.8391	57.3	175.8	18.5403	17.361	31.77	139.64	138.14	139.64	138.14	11	0	1
F	14	100	79	130	2.63	89	4.4973	37	152.2	15.9725	16.305	27.179	141.47	143.84	141.47	143.84	11	0	0
M	16	100	109	134	3.64	142	5.2052	70.55	177.5	22.3924	19.594	32.913	156.04	129.73	156.04	129.73	11	0	1
F	2	80	64	300	1.03	26	2.2248	12	80	18.75	11.971	17.875	145.3	147.53	145.3	147.53	11	0	0
F	16	100	137	134	4.55	162	6.825	54.75	154.6	22.9068	18.785	31.237	173.44	123.79	173.44	123.79	11	0	0
F	8	80	96	303	1.52	38	3.0096	20.3	122.8	13.4617	14.327	20.836	142.65	154.59	142.65	154.59	11	0	0
F	1	80	76	303	1.2	21	2.592	11.1	84.8	15.4359	11.837	17.775	155.22	142.05	155.22	142.05	11	0	0
F	13	100	127	134	4.24	139	5.936	59.05	158.5	23.5051	20.963	32.906	162.28	149.77	162.28	149.77	11	0	0
F	12	100	64	134	2.13	74	3.7914	34.4	158	13.7798	15	25.545	151.78	161.57	151.78	161.57	11	0	0
F	6	100	54	134	1.81	44	3.5114	18.75	108	16.0751	15.368	20.978	147.51	168.18	147.51	168.18	11	-6	0
M	4	80	77	303	1.22	27	2.4522	15.3	102.1	14.6771	14.378	19.603	166.61	157.48	166.61	157.48	11	-13	0
F	8	100	60	134	2.02	53	3.5956	27.1	123	17.9126	15.952	24.598	174.56	145.1	174.56	145.1	11	-19	0
M	15	100	114	134	3.81	159	5.334	64.1	173.8	21.2206	21.18	32.752	15.31	28.23	169.53	143.5	12	0	0
M	15	100	97	130	3.23	118	5.3941	36.6	163.8	13.6412	17.119	27.178	129.85	130.99	129.85	130.99	12	0	0
M	13	100	106	134	3.54	106	5.2392	60.1	163.4	22.5097	18.74	32.754	146.77	118.54	146.77	118.54	12	0	0
M	12	100	97	134	3.23	87	4.9419	50.15	147.1	23.1764	19.145	29.716	142.85	151.56	142.85	151.56	12	0	0
M	14	100	104	134	3.48	110	5.1504	60.1	163.4	22.5097	19.297	31.559	148.93	147.4	148.93	147.4	12	0	0
F	8	80	189	303	2.99	88	4.6644	34.2	139.4	17.5995	18.856	29.182	151.98	144.83	151.98	144.83	12	0	0
F	14	100	127	134	4.24	156	6.36	53.7	167.8	19.0717	19.504	30.058	144.2	156.68	144.2	156.68	12	0	0
M	1	80	61	303	0.97	17	2.1534	11.7	82.5	17.1901	12.06	17.07	153.43	162.65	153.43	162.65	12	0	0
F	4	80	92	303	1.46	36	3.0368	14.8	100.8	14.566	19.099	13.178	18.15	15.38	144.07	111.71	13	0	0
M	14	100	76	134	2.55	126	4.2585	37.55	165	13.7925	16.332	27.817	131.01	129.14	131.01	129.14	13	0	1
F	5	80	74	300	1.19	32	2.3919	16	108	13.7174	13.938	20.071	148.3	145.92	148.3	145.92	13	0	0
F	1	80	64	303	1.01	17	2.1816	11.9	86	16.0898	11.586	17.953	163.07	151.31	163.07	151.31	13	0	0
M	11	100	79	134	2.65	81	4.4255	36.75	149.7	16.3989	17.494	26.65	156.19	159.44	156.19	159.44	13	0	0
F	2	80	86	300	1.36	30	3.0192	10.4	81.6	15.619	11.851	17.172	20.05	19.74	138.87	127.42	13	21	1
F	0	80	58	303	0.92	13	2.2172	4.1	49.3	16.869	10.251	13.569	123.69	124.05	123.69	124.05	14	0	0
F	2	80	85	303	1.34	24	2.8944	10.45	81.6	15.6941	12.09	17.443	117.24	144.11	117.24	144.11	14	0	0
M	8	100	77	134	2.58	61	4.644	29.2	135	16.0219	14.848	24.798	131.05	138.18	131.05	138.18	14	0	0
M	16	100	128	134	4.25	168	6.29	59.65	174.4	19.6118	17.864	33.25	147.46	137.58	147.46	137.58	14	0	0
M	13	100	76	134	2.55	84	4.131	44.7	158.7	17.7482	17.791	28.204	133.3	156.8	133.3	156.8	14	0	0
F	13	100	121	130	4.03	135	5.8435	53.55	159.4	21.0757	20.6961	31.638	158.2	144.64	158.2	144.64	14	0	0
F	13	100	66	134	2.19	77	3.7449	36.65	157.8	14.7184	17.001	26.206	170.1	141.6	170.1	141.6	14	0	0
F	15	100	65	134	2.16	51	3.7584	29.5	132.9	16.7021	16.936	25.48	159.44	160.63	159.44	160.63	14	0	0
M	1	80	74	303	1.17	22	2.4336	11.9	80.3	18.4551	11.847	19.771	138.69	150.95	138.69	150.95	14	1	0
F	4	80	71	303	1.13	26	2.3504	13.7	101.2	13.377	12.542	19.7	150.48	152.63	150.48	152.63	14	-4	0
F	5	80	57	303	0.91	17	1.6198	10.72	95	11.8781	12.644	28.098	152.68	160.75	152.68	160.75	14	-9	0
M	12	120	154	100	8.55	262	10.944	80.3	170.3	27.6877	22.248	36.679	129.59	128.16	129.59	128.16	14	24	0
F	8	80	105	303	1.66	37	3.1706	21.65	124.1	14.0577	15.117	22.202	133.05	114.16	133.05	114.16	15	0	0
M	8	100	64	130	2.14	63	4.0018	23.95	134.4	13.2589	14.953	22.874	128.29	121.58	128.29	121.58	15	0	0
M	13	100	178	134	5.9	197	7.67	71.6	170.6	24.6011	21.56	36.096	135	135	135	135	15	0	0
F	13	100	107	134	3.57	110	5.8905	40.95	155.9	16.8485	18.057	26.864	144.66	141.01	144.66	141.01	15	0	0
F	2	80	73	303	1.15	20	2.553	13.6	90.1	16.7529	11.632	17.65	145.98	145.01	145.98	145.01	15	0	0
F	15	100	180	134	5.97	216	7.1043	73.9	159.2	29.158	23.966	38.644	149.33	146.05	149.33	146.05	15	0	0
M	4	80	68	300	1.09	28	2.2454	15.6	109.4	13.0344	11.868	20.713	151.15	153.43	151.15	153.43	15	0	0
M	3	80	99	303	1.57	34	3.3598	13	94	14.7125	12.359	19.083	57.99	31.63	151.59	169.21	15	-10	0
M	16	100	123	134	4.08	160	5.3856	74.2	175.2	24.1733	21.455	35.629	147.78	143.53	147.78	143.53	16	0	0
M	9	100	49	134	1.65	51	3.1515	22.75	134.4	12.5946	14.139	22.444	170.86	125.79	170.86	125.79	16	0	0
M	2	80	80	300	1.28	39	2.6624	13.8	91	16.6647	12.484	19.758	159.95	138.5	170.77	160.6	16	0	0
M	16	100	93	130	3.1	112	4.743	46.35	172.1	15.6491	19.998	29.295	143.6	155.56	143.6	155.56	16	0	0
F	12	100	108	134	3.61	133	5.3428	54.5	162.6	20.6137	20.374	31.071	156.86	160.78	156.86	160.78	16	0	0
M	1	80	76	303	1.2	24	2.664	10.9	85.6	14.8758	12.125	16.584	145.12	148.39	145.12	148.39	16	8	0
M	4	80	74	303	1.17	25	2.3517	14.65	102.1	14.0536	14.119	19.746	173.93	165.96	173.93	165.96	16	8	0
M	1	80	84	303	1.33	25	2.8462	13	83.6	18.6008	11.756	19.068	135.35	135	135.35	135	16	-11	0
F	12	100	73	134	2.44	86	4.1724	39.5	156.8	16.0659	17.591	25.757	15.39	13.05	144.83	137.36	16	-12	0
F	4	100	60	134	2.02	41	3.9996	17.75	111	14.4063	13.156	22.281	138.92	36.47	138.92	36.47	17	0	0
M	16	120	165	100	9.18	346	11.934	60.55	175.7	19.6142	23.533	34.626	19.88	24.76	162.22	153.51	18	0	0
M	10	80	103	303	1.63	42	3.1133	21.2	128	12.9395	14.851	22.338	150.26	139.4	150.26	139.4	18	0	0
F	2	80	74	300	1.19	33	2.6418	12.1	84.8	16.8265	12.305	17.088	122.01	126.81	122.01	126.81	19	0	0
F	3	80	72	300	1.14	28	2.4624	14.35	100.7	14.1512	11.627	18.139	145.01	128.95	145.01	128.95	19	0	1
M	12	100	76	134	2.54	80	3.9624	46.5	165.6	16.9563	19.72	28.62	150.95	145.9	150.95	145.9	19	-33	0
M	17	100	65	134	2.17	82	3.7107	34.3	170.7	11.7714	18.126	24.951	157.17	124.33	157.17	124.33	20	0	1
M	16	100	57	134	1.92	69	3.168	37.7	165.9	13.6977	17.23	27.352	136.38	141.89	136.38	141.89	21	0	0
F	3	80	52	300	0.84	23	1.8648	9.4	84.8	13.0718	11.289	17.769	155.85	145.11	155.85	145.11	22	0	0
M	13	100	77	134	2.57	89	4.0863	44.7	158.7	17.7482	18.374	28.225	14.04	16.47	112.61	94.1	23	0	0
F	9	100	71	134	2.38	50	4.4506	25.55	125.1	16.3259	14.949	22.571	145.12	147.09	145.12	147.09	23	0	0
M	13	120	182	100	10.13	313	12.2573	78.1	167.5	27.8369	25.14	36.776	14.11	15.25	155.71	132.34	24	0	0
M	16	100	111	134	3.68	143	5.7408	45.8	172.1	15.4634	19.175	29.04	152.46	148.59	152.46	148.59	27	0	0
M	8	80	84	303	1.32	39	2.4684	19.6	124.5	12.645	15.077	22.716	140.29	120.07	140.29	120.07	29	0	0
